# Supplementary material for: Plant community recovery from intense deer grazing depends on reduction of graminoids and the time after exclosure installation in a semi-natural grassland
Source: PeerJ. 2019 Oct 1;7:e7833. doi: 10.7717/peerj.7833 (PMC6777482; doi:10.7717/peerj.7833)
Supplement: File S1 [file peerj-07-7833-s001.zip]

Archive with 4 entries (4 files):
- height.xlsx
- matrix2_HI.csv
- speciestype.xlsx
- splist_HI.csv
