# Supplementary material for: Plant community recovery from intense deer grazing depends on reduction of graminoids and the time after exclosure installation in a semi-natural grassland
Source: PeerJ. 2019 Oct 1;7:e7833. doi: 10.7717/peerj.7833 (PMC6777482; doi:10.7717/peerj.7833)
Supplement: File S1 [file peerj-07-7833-s001.zip › height.xlsx]

## Sheet: Sheet1
Treat	quadrat	SpJ	C_2011	H_2011	B_2011	C_2012	H_2012	B_2012	C_2013	H_2013	B_2013	C_2014	H_2014	B_2014	C_2015	H_2015	B_2015
fence2010	1	アオウシノケグサ													+	10
fence2010	1	アオスゲ							+	12		+	15		+	7
fence2010	1	アカバナ	+	33
fence2010	1	アヤメ	1	42		1	46		+	39		1	50		1	49
fence2010	1	イタドリ							+	24					+	7
fence2010	1	オオヤマフスマ							+	10		+	15		+	11
fence2010	1	カワラナデシコ							1	37		1	31		+	3
fence2010	1	キンポウゲ	2	18		2	21		1	20		1	24		1	18
fence2010	1	クガイソウ	+	35		+	18					+	19		+	18
fence2010	1	グンナイフウロ										1	15		+	8
fence2010	1	コウゾリナ	+	50
fence2010	1	コウリンカ	+	25		+	39		+	27		1	17		1	38
fence2010	1	タチツボスミレ							+	9		+	7		+	3
fence2010	1	タムラソウ	+	22		+	32		1	73		1	75
fence2010	1	チダケサシ										+	12
fence2010	1	ツリガネニンジン							1	54		2	48		1	54
fence2010	1	トダシバ							1	50		+	40		+	16
fence2010	1	ノコギリソウ	+	20		+	16		+	26		+	32		+	26
fence2010	1	ハナイカリ							+	16					+	24
fence2010	1	ハネガヤ										+	27
fence2010	1	ハンゴンソウ							+	80		1	110		1	100
fence2010	1	ヒメスゲ							+	12		+	18		+	10
fence2010	1	マツムシソウ	+	15		1	14		2	42		3	15		3	49
fence2010	1	マルバダケブキ							+	20		+	20
fence2010	1	ヤマオダマキ	+	18		2	20		1	24		2	31		2	17
fence2010	1	ヤマカモジグサ	3	50		3	39		2	37		+	24		1	44
fence2010	1	ヤマヌカボ										+	30
fence2010	1	ヤマハハコ	+	22		1	25		1	42		1	54		2	56
fence2010	1	ヤマホタルブクロ							+	9		+	7		+	2
fence2010	2	アオウシノケグサ													+	15
fence2010	2	アオスゲ													+	10
fence2010	2	アヤメ	+	45		+	36		+	35		1	42		2	48
fence2010	2	オオヤマフスマ							+	7		+	12		+	8
fence2010	2	カワラナデシコ							+	18		+	32
fence2010	2	キンポウゲ	1	18		2	25		1	26		1	22		1	17
fence2010	2	クガイソウ							+	24		+	12		1	11
fence2010	2	グンナイフウロ	+	15		1	20		+	28		1	18		1	18
fence2010	2	コウリンカ	+	62		+	38		1	40		1	48		1	9
fence2010	2	コオニユリ													+	27
fence2010	2	ススキ							+	16
fence2010	2	タチツボスミレ							+	8		+	5		+	7
fence2010	2	タムラソウ							+	28		1	34		1	19
fence2010	2	チダケサシ													+	15
fence2010	2	ツリガネニンジン							+	41		+	43		1	50
fence2010	2	トダシバ							1	50		1	43		+	30
fence2010	2	ハネガヤ							+	22		+	42		+	53
fence2010	2	ヒメスゲ	2	15		2	41		1	18		1	23		+	9
fence2010	2	マツムシソウ	1	80		1	20		2	53		2	53		2	60
fence2010	2	マルバダケブキ	+	22					+	26		+	28
fence2010	2	ヤマオダマキ	1	15		2	18		1	42		1	38		1	40
fence2010	2	ヤマカモジグサ	3	90		3	40		3	43		1	42		1	35
fence2010	2	ヤマスズメノヒエ							+	2
fence2010	2	ヤマハハコ							+	38		1	51		1	38
fence2010	2	ヨモギ	+	23		+	34		+	34		1	46		+	33
fence2010	3	アキノキリンソウ							1	30		1	38		1	58
fence2010	3	アヤメ	+	50		1	40		1	38		2	48		2	58
fence2010	3	イタドリ							+	12
fence2010	3	オオヤマフスマ				+	7		+	8		+	12		+	9
fence2010	3	オトギリソウ										+	13		+	36
fence2010	3	カワラナデシコ							+	8		+	4		+	8
fence2010	3	キリンソウ				+	17		+	28		+	38		+	38
fence2010	3	キンポウゲ	2	25		3	21		+	20		+	15		+	13
fence2010	3	クガイソウ							1	65		1	36		1	29
fence2010	3	グンナイフウロ	+	30		+	24		1	27		1	22
fence2010	3	コウリンカ							+	32
fence2010	3	シロバナノヘビイチゴ										+	14		+	9
fence2010	3	タチツボスミレ							+	8					+	10
fence2010	3	タムラソウ							2	45		2	90		3	80
fence2010	3	チダケサシ							1	21		+	28		1	22
fence2010	3	ツリガネニンジン	+	55		1	53		2	50		2	50		1	74
fence2010	3	テガタチドリ										+	7
fence2010	3	トダシバ										+	28		+	30
fence2010	3	トモエソウ	+	55
fence2010	3	ハナイカリ										+	16		+	30
fence2010	3	ハンゴンソウ										+	46
fence2010	3	ホソバヒカゲスゲ							2	24		2	24		1	25
fence2010	3	マツムシソウ	+	60		+	10		+	13		1	16		1	13
fence2010	3	ヤマオダマキ							+	33		1	24		+	24
fence2010	3	ヤマカモジグサ	4	85		2	39		+	32		+	36		+	15
fence2010	3	ヤマハハコ	+	24		+	25		+	53		1	42		1	60
fence2010	3	ヤマホタルブクロ													+	6
fence2010	3	ヨモギ										+	19		+	40
fence2010	4	アヤメ	+	42		2	49		1	47		2	57		2	58
fence2010	4	イタドリ										+	22		+	7
fence2010	4	オオヤマフスマ													+	15
fence2010	4	カワラナデシコ										+	40
fence2010	4	キリンソウ													+	20
fence2010	4	キンポウゲ	2	18		2	28		1	26		+	21		1	19
fence2010	4	クガイソウ							2	42		2	74		1	23
fence2010	4	クサボケ							1	26		1	33		1	19
fence2010	4	グンナイフウロ	+	22		1	18		2	26		2	22		+	28
fence2010	4	コウゾリナ	+	55
fence2010	4	コウリンカ	+	70		+	42		+	50		+	15		+	28
fence2010	4	シロバナノヘビイチゴ										+	6		+	10
fence2010	4	タムラソウ							+	27		1	46		1	90
fence2010	4	チダケサシ							+	7
fence2010	4	ツリガネニンジン	1	75		1	34		1	47		+	34		1	51
fence2010	4	トダシバ							+	36					+	41
fence2010	4	ニガナ	+	15
fence2010	4	ハナイカリ										+	25		+	30
fence2010	4	ハネガヤ										+	37		+	36
fence2010	4	ホソバヒカゲスゲ	1	40		+	17		2	24		3	28		3	19
fence2010	4	マツムシソウ	+	30		+	23		1	70		1	70		1	59
fence2010	4	マルバダケブキ							+	18					+	9
fence2010	4	ミヤマワラビ							+	18		1	14		+	26
fence2010	4	ヤマオダマキ	+	25		2	25		1	38		2	50		+	32
fence2010	4	ヤマカモジグサ	4	100		2	38		1	36		+	46		1	43
fence2010	4	ヤマホタルブクロ							+	7		+	13		+	7
fence2010	4	ヨモギ	+	35		1	60		1	68		1	55		1	78
fence2010	5	アキノキリンソウ	+	55		+	18		1	48		1	38		1	52
fence2010	5	アヤメ	+	45		1	42		1	32		2	55		2	50
fence2010	5	オオヤマフスマ				+	13		+	11		+	10		1	13
fence2010	5	カワラナデシコ										+	47		+	10
fence2010	5	キンポウゲ	+	25		2	27		1	28		+	16		+	11
fence2010	5	クガイソウ										+	34
fence2010	5	グンナイフウロ	+	15		+	25		1	26		1	30		+	28
fence2010	5	コウリンカ				1	53		+	18		1	16		+	42
fence2010	5	シロバナノヘビイチゴ													+	9
fence2010	5	ススキ													+	27
fence2010	5	タチツボスミレ							+	20
fence2010	5	タムラソウ				+	35		+	40		1	95		1	95
fence2010	5	チダケサシ				+	15		+	32		1	33		1	20
fence2010	5	ツリガネニンジン										+	66		1	58
fence2010	5	トダシバ				+	33		1	45		+	40
fence2010	5	ニガナ	+	20
fence2010	5	ハナイカリ							+	36					+	25
fence2010	5	ハネガヤ	+	100		+	39		+	48		+	40		+	47
fence2010	5	ハンゴンソウ							+	25		+	25		+	44
fence2010	5	ホソバヒカゲスゲ	1	30		2	22		2	28		2	28		2	27
fence2010	5	マイヅルソウ										+	5		+	3
fence2010	5	マツムシソウ							+	63		+	22		+	6
fence2010	5	マルバダケブキ							+	25
fence2010	5	ミヤマワラビ				+	12		+	10		+	16		+	11
fence2010	5	ヤマオダマキ				2	27		+	48		1	36		+	50
fence2010	5	ヤマカモジグサ	5	80		2	46		2	34		1	40		+	32
fence2010	5	ヤマスズメノヒエ				+	2		+	2
fence2010	5	ヤマホタルブクロ				+	10		+	30		+	14		+	5
fence2010	5	ヨモギ	1	45		2	42		2	60		2	100		2	90
fence2010	6	アキノキリンソウ							+	36		+	10		+	13
fence2010	6	アヤメ	+	50		2	72		1	37		2	50		2	72
fence2010	6	オオヤマフスマ				+	20		+	8		1	10		+	13
fence2010	6	カワラナデシコ				+	42		+	8		+	10
fence2010	6	キンポウゲ	+	20		+	20		+	25
fence2010	6	クガイソウ							+	16					+	20
fence2010	6	グンナイフウロ				+	23		1	22		+	15		+	22
fence2010	6	コウリンカ				+	50		+	8		+	20		+	6
fence2010	6	シロバナノヘビイチゴ							+	14		+	10		+	8
fence2010	6	ススキ				+	62		+	73		+	66		1	88
fence2010	6	タチツボスミレ							+	12
fence2010	6	タムラソウ	+	28		+	33		1	40		2	48		1	71
fence2010	6	チダケサシ				+	14			16		1	24		+	22
fence2010	6	ツリガネニンジン	+	30		+	43
fence2010	6	ハバヤマボクチ				+	18		1	21		1	20		1	20
fence2010	6	ホソバヒカゲスゲ				3	40		3	30		3	25		3	22
fence2010	6	マイヅルソウ										+	6		+	8
fence2010	6	マツムシソウ	+	20		+	25		+	25		1	42		1	22
fence2010	6	ミヤマニガイチゴ													+	22
fence2010	6	ミヤマワラビ										+	15		+	4
fence2010	6	ヤナギラン										1	33		1	37
fence2010	6	ヤマオダマキ	+	22		2	29		+	32		1	40		+	44
fence2010	6	ヤマカモジグサ	5	100		3	50		3	50		1	30		2	38
fence2010	6	ヤマトリカブト							+	41		+	23
fence2010	6	ヤマヌカボ							+	4
fence2010	6	ヤマホタルブクロ				+	14		1	22		+	8		+	12
fence2010	7	アオウシノケグサ	2	40		+	25
fence2010	7	アヤメ	+	40		2	61		2	55		2	58		2	57
fence2010	7	オオヤマフスマ										+	17
fence2010	7	カワラナデシコ	+	60											+	11
fence2010	7	キンポウゲ	1	15		1	18		+	24		+	17
fence2010	7	グンナイフウロ	+	18		+	15		+	17		+	19		1	40
fence2010	7	コウゾリナ				+	15		+	24		1	28		1	64
fence2010	7	コウリンカ				+	35		+	5		+	13
fence2010	7	シロバナノヘビイチゴ				+	8		+	12		+	10
fence2010	7	タチツボスミレ							+	20		+	15		+	10
fence2010	7	タムラソウ				1	39		2	50		2	68		1	63
fence2010	7	チダケサシ				+	8		+	12					+	27
fence2010	7	トダシバ				+	28		+	54
fence2010	7	ニガナ	+	55		+	10		+	36		+	18		+	6
fence2010	7	ハナイカリ							+	38
fence2010	7	ハネガヤ	1	120		+	62		+	60		+	31		+	64
fence2010	7	ホソバヒカゲスゲ				3	32		3	24		3	18		2	29
fence2010	7	マツムシソウ	1	25		1	21		1	78		1	67		+	21
fence2010	7	ミヤマニガイチゴ				+	30		1	14		2	30		2	57
fence2010	7	ミヤマヌカボ													+	25
fence2010	7	ミヤマワラビ				+	22		+	14		1	16		1	21
fence2010	7	ヤナギラン													+	38
fence2010	7	ヤマオダマキ							+	18		1	22
fence2010	7	ヤマカモジグサ	3	85		3	49		1	43		1	45		1	50
fence2010	7	ヤマスズメノヒエ				+	18					+	6
fence2010	7	ヤマハハコ	+	38		1	60		1	50		1	57		1	69
fence2010	7	ヤマホタルブクロ				1	11		1	38		1	14		1	13
fence2010	7	ヨモギ	+	15											+	15
fence2010	8	アキノキリンソウ				+	8		+	15					2	64
fence2010	8	アヤメ	1	50		3	69		3	68		3	55		3	7
fence2010	8	オオヤマフスマ				+	16					+	12
fence2010	8	オトギリソウ	+	25		0									+	11
fence2010	8	カワラナデシコ	+	60		+	34		+	7		+	9		+	42
fence2010	8	キリンソウ				+	35		+	36		+	23		+	20
fence2010	8	クガイソウ				+	52		2	50		2	40		1	33
fence2010	8	グンナイフウロ				1	31		1	25		1	28
fence2010	8	コオニユリ				1	62		+	24
fence2010	8	シロバナノヘビイチゴ							+	16		+	17		+	17
fence2010	8	タムラソウ				+	31		+	35		+	36		+	30
fence2010	8	チダケサシ				+	20		+	28		1	30		1	18
fence2010	8	ツリガネニンジン	+	38		0
fence2010	8	ハネガヤ	3	120		2	67					+	105		1	95
fence2010	8	ホソバヒカゲスゲ	2	38		3	36		4	30		3	30		3	20
fence2010	8	ミヤマニガイチゴ	+	28		1	26		2	34		3	40		3	50
fence2010	8	ミヤマワラビ				+	17		1	30		1	35		1	21
fence2010	8	ヤマカモジグサ	2	80		1	32		+	55		1	48		1	46
fence2010	8	ヤマホタルブクロ							+	12		+	7		+	14
fence2010	9	アキノキリンソウ				+	19		+	12		+	5
fence2010	9	アヤメ	+	55		2	62		2	60		1	55		2	71
fence2010	9	イタドリ													+	50
fence2010	9	オオヤマフスマ	+	15		+	9		+	12		+	25		+	19
fence2010	9	カワラナデシコ	+	55		+	47								+	22
fence2010	9	シロバナノヘビイチゴ				+	4		+	13		+	23		+	12
fence2010	9	ススキ	2	80		+	70		2	78		2	87
fence2010	9	チダケサシ				+	24		+	33		1	38		+	22
fence2010	9	ハネガヤ				+	67		+	50		+	75		+	36
fence2010	9	ヒメスゲ				+	20		+	13		1	18		1	18
fence2010	9	ホソバヒカゲスゲ				1	42		2	30		2	38		3	26
fence2010	9	マイヅルソウ							+	6					+	6
fence2010	9	ミヤマニガイチゴ	+	40		1	38		2	46		2	52		2	68
fence2010	9	ミヤマワラビ	+	20		1	12		1	34		2	30		1	32
fence2010	9	ヤナギラン				+	22		+	30		1	36		1	58
fence2010	9	ヤマカモジグサ	4	100		3	50		3	53		3	44		2	58
fence2010	9	ヤマスズメノヒエ				+	27
fence2010	10	アオスゲ							+	14		+	13		+	11
fence2010	10	アキノキリンソウ				1	49		1	40		2	55		1	49
fence2010	10	アヤメ	+	50		3	43		2	64		2	63		2	73
fence2010	10	オオヤマフスマ													+	10
fence2010	10	カワラナデシコ							1	14		+	15		1	10
fence2010	10	キリンソウ				+	32		+	30		+	40		1	34
fence2010	10	クガイソウ				+	42		+	35		+	34		+	34
fence2010	10	グンナイフウロ	+	22		1	24		1	19		1	35		1	30
fence2010	10	コオニユリ				1	13
fence2010	10	シロバナノヘビイチゴ	+	12		4	22		+	15		+	18		+	16
fence2010	10	タムラソウ				+	25		2	41		3	100		3	105
fence2010	10	ツリガネニンジン	+	22
fence2010	10	ハナイカリ	+	25								+	5		+	48
fence2010	10	ヒメスゲ				+	22		+	13		1	17		1	15
fence2010	10	ホソバヒカゲスゲ	2	35		3	35		3	25		3	28		2	30
fence2010	10	マツムシソウ	+	32
fence2010	10	ミヤマニガイチゴ				+	13		+	35		+	40		+	11
fence2010	10	ミヤマワラビ	+	15		2	25		2	32		3	36		2	35
fence2010	10	ヤマカモジグサ	4	70		1	48		1	33		+	35		+	30
fence2010	10	ヤマホタルブクロ													+	10
fence2011	A1	アオスゲ	+	3		1	10		2	16		+	10		+	7
fence2011	A1	アヤメ							+	15		+	34		+	42
fence2011	A1	イケマ										+	12
fence2011	A1	イタドリ				+	18		1	23		1	28		1	30
fence2011	A1	オオヤマフスマ													+	11
fence2011	A1	キンポウゲ	+	3		1	20		1	23		+	12
fence2011	A1	クガイソウ				+	6		+	24		+	24
fence2011	A1	コウリンカ	2	50		+	80		+	2		1	26		1	42
fence2011	A1	シロバナノヘビイチゴ				+	3		1	2		1	7		1	8
fence2011	A1	タチツボスミレ							+	6		+	4
fence2011	A1	チダケサシ							+	14					+	6
fence2011	A1	ハネガヤ							+	42		+	26		1	54
fence2011	A1	ヒメスゲ										1	24		1	24
fence2011	A1	マツムシソウ				+	4		+	10		1	20		2	68
fence2011	A1	マルバダケブキ				3	50		1	40
fence2011	A1	ミツバツチグリ				+	5		1	10		2	17		1	12
fence2011	A1	ヤマオダマキ	1	3		2	11		1	37		+	42		1	18
fence2011	A1	ヤマカモジグサ				+	7
fence2011	A1	ヤマスズメノヒエ										+	13		+	7
fence2011	A1	ヤマトリカブト							+	10
fence2011	A1	ヤマノコギリソウ				+	30		+	66		+	85		1	86
fence2011	A1	ヤマホタルブクロ	+	3		2	30		1	10		1	5		+	4
fence2011	A1	ヨモギ				1	40		2	80		2	64		2	85
fence2011	A2	アオスゲ	+	5		1	10		1	10		+	7		+	10
fence2011	A2	アマドコロ							+	9
fence2011	A2	アヤメ	+	7		+	25		+	16		+	36		+	34
fence2011	A2	イタドリ													1	36
fence2011	A2	キンポウゲ	+	3		2	18		+	25		+	4		+	6
fence2011	A2	クガイソウ				+	3		+	15		+	25		+	14
fence2011	A2	コウリンカ	1	3		1	30		1	4		1	9		1	25
fence2011	A2	シロバナノヘビイチゴ	1	3		2	3		3	3		3	4		2	9
fence2011	A2	タチツボスミレ	+	3								+	5
fence2011	A2	ハネガヤ										+	9
fence2011	A2	ヘビノネゴザ				+	9		+	11		+	7		+	11
fence2011	A2	マルバダケブキ	+	30		2	40		+	22		+	12		+	10
fence2011	A2	ミツバツチグリ				1	7		1	9		2	24		2	10
fence2011	A2	ヤマオダマキ	+	3		1	22		2	30		1	35		+	60
fence2011	A2	ヤマカモジグサ				+	27		+	24					+	10
fence2011	A2	ヤマスズメノヒエ							+	9		+	7
fence2011	A2	ヤマトリカブト							+	23
fence2011	A2	ヤマハタザオ	+	3		+	42
fence2011	A2	ヤマホタルブクロ	+	3		1	2		1	5		+	8		+	1
fence2011	A2	ヨモギ							+	32		1	65		1	57
fence2011	A3	アオウシノケグサ				+	21		+	24		+	25
fence2011	A3	アオスゲ	+	5		1	12		1	10		+	10
fence2011	A3	アヤメ	+	10		+	45		+	32		+	48		1	45
fence2011	A3	オオヤマフスマ	+	5		+	4		+	10		+	6		+	6
fence2011	A3	キンポウゲ	+	5		1	20		+	13					+	10
fence2011	A3	クガイソウ				+	4		+	12		+	17		1	24
fence2011	A3	コウリンカ	2	30		2	47		1	32		1	35		1	42
fence2011	A3	シロバナノヘビイチゴ	+	5		+	5		2	9		2	10		2	8
fence2011	A3	タチツボスミレ							+	14					+	3
fence2011	A3	タムラソウ				+	8
fence2011	A3	チダケサシ							+	10
fence2011	A3	ノガリヤス				+	38
fence2011	A3	ハネガヤ													+	24
fence2011	A3	ホソバヒカゲスゲ							1	10		2	19		2	32
fence2011	A3	マルバダケブキ				2	32		+	27
fence2011	A3	ミツバツチグリ				+	6					+	18		1	18
fence2011	A3	ミヤマザクラ				+	4		+	9					+	12
fence2011	A3	ヤマオダマキ	+	5		2	30		1	30		2	40		3	48
fence2011	A3	ヤマカモジグサ	2	30		3	30		3	40		3	47		1	38
fence2011	A3	ヤマスズメノヒエ										+	10
fence2011	A3	ヤマハタザオ				+	31								+	34
fence2011	A3	ヤマホタルブクロ							1	7		+	12		+	5
fence2011	A3	ヨモギ										+	23		+	34
fence2011	A4	アオスゲ	+	5		1	9		2	17		1	15		+	4
fence2011	A4	アマドコロ							+	5
fence2011	A4	アヤメ				+	42		+	45		1	46		1	65
fence2011	A4	エゾノタチツボスミレ							1	30		+	20		+	25
fence2011	A4	オオヤマフスマ	+	5		+	8		+	7		+	7		+	5
fence2011	A4	カラマツ				+	2
fence2011	A4	キンポウゲ				1	24		1	19					+	23
fence2011	A4	クガイソウ				+	12		+	25		1	50		1	35
fence2011	A4	グンナイフウロ										+	9
fence2011	A4	コウリンカ	3	50		2	42		1	5		1	31		1	41
fence2011	A4	シモツケソウ				+	8		+	12		1	32		1	48
fence2011	A4	シロバナノヘビイチゴ				+	2		+	4		1	10		1	6
fence2011	A4	タチツボスミレ				+	6					+	15		+	11
fence2011	A4	タンポポsp.							+	9
fence2011	A4	チダケサシ										+	9		+	16
fence2011	A4	ノガリヤス				+	35
fence2011	A4	ハネガヤ							+	14		+	38		+	30
fence2011	A4	ヒメスゲ	+	5		1	20
fence2011	A4	ホソバヒカゲスゲ							1	20		1	21		2	34
fence2011	A4	マルバダケブキ				1	40		1	50					+	11
fence2011	A4	ミツバツチグリ													+	19
fence2011	A4	ヤマオダマキ	+	3		2	38		2	47		1	45		3	57
fence2011	A4	ヤマカモジグサ				+	25					+	37		+	36
fence2011	A4	ヤマスズメノヒエ										+	7		+	11
fence2011	A4	ヤマホタルブクロ				1	25		1	8		1	5		+	7
fence2011	A5	アオスゲ	+	10		1	9		1	8		1	13		+	9
fence2011	A5	アマドコロ							+	6		+	10
fence2011	A5	オオヤマフスマ	+	3		+	4		+	3		+	12		+	15
fence2011	A5	カラマツ				+	2
fence2011	A5	カワラナデシコ													+	35
fence2011	A5	キンポウゲ	+	3		+	19		+	16					+	24
fence2011	A5	クガイソウ				+	15		+	9		1	20		1	22
fence2011	A5	コウリンカ	3	30		3	41		1	25		1	12		1	48
fence2011	A5	シロバナノヘビイチゴ	+	3		2	4		2	5		3	10		3	12
fence2011	A5	タチツボスミレ				+	17		+	10		+	11		+	11
fence2011	A5	タムラソウ				+	10		+	14
fence2011	A5	ノガリヤス				+	25		+	15
fence2011	A5	ハネガヤ							+	78		1	35		+	60
fence2011	A5	ヒメスゲ	1	10		+	24		+	24		1	33		1	28
fence2011	A5	ホソバヒカゲスゲ							2	16		1	19		1	23
fence2011	A5	マルバダケブキ				1	39		+	36		1	37		+	33
fence2011	A5	ヤマオダマキ	+	3		2	17		+	14		2	35		3	37
fence2011	A5	ヤマカモジグサ	1	30		+	31		1	35		1	45		2	48
fence2011	A5	ヤマスズメノヒエ							+	6		+	6		1	8
fence2011	A5	ヤマトリカブト				+	23		+	53
fence2011	A5	ヤマハタザオ	+	18		+	32		+	2
fence2011	A5	ヤマホタルブクロ				+	10		1	18		+	10		+	8
fence2011	A5	ヨモギ										+	20		1	42
fence2011	A6	アオスゲ				+	2		+	8		+	6
fence2011	A6	アマドコロ							+	13
fence2011	A6	アヤメ	+	23		+	53		+	27		2	77		1	60
fence2011	A6	イタドリ				+	9		1	34		1	60		1	26
fence2011	A6	オオヤマフスマ				+	10		+	10		+	11		+	18
fence2011	A6	キリンソウ							+	25		+	49		1	43
fence2011	A6	キンポウゲ				1	29		+	9
fence2011	A6	クガイソウ				+	27		+	45		1	64		1	51
fence2011	A6	コウリンカ	+	5		1	44		1	37		+	14		1	55
fence2011	A6	シロバナノヘビイチゴ				+	4		+	15		1	20		1	10
fence2011	A6	タチツボスミレ	+	5		+	10		+	11		+	15		+	11
fence2011	A6	タムラソウ							+	32		1	37		1	66
fence2011	A6	チダケサシ							+	12		+	23		+	29
fence2011	A6	ハネガヤ	1	80		1	80		+	60		+	36
fence2011	A6	ヒメジオン				+	13
fence2011	A6	ホソバヒカゲスゲ	4	40		4	40		4	34		3	50		3	27
fence2011	A6	マツムシソウ										+	46		1	55
fence2011	A6	マルバダケブキ										+	52		+	38
fence2011	A6	ミツバツチグリ				+	13
fence2011	A6	ミヤマヌカボ							+	3
fence2011	A6	ヤマオダマキ	+	3		1	30		2	52		1	64		3	62
fence2011	A6	ヤマカモジグサ	+	30		+	64		+	26
fence2011	A6	ヤマハタザオ				+	32
fence2011	A6	ヨモギ				+	46								+	62
fence2011	B1	アオスゲ	+	10		1	8		1	21		+	5		+	7
fence2011	B1	オオヤマフスマ				+	2		+	5					+	7
fence2011	B1	オトギリソウ							+	24
fence2011	B1	キンポウゲ	+	3		1	18
fence2011	B1	クガイソウ							+	10		+	10		+	13
fence2011	B1	クルマバナ							+	27
fence2011	B1	コウリンカ	+	3		1	38		1	66		1	8		1	15
fence2011	B1	コオニユリ							+	43		+	6
fence2011	B1	シロバナノヘビイチゴ	+	3		1	5		3	11		4	15		4	21
fence2011	B1	ダケカンバ							+	14
fence2011	B1	タチツボスミレ	+	3		+	2		+	17		+	12
fence2011	B1	タムラソウ	+	3		+	18		+	106		+	10		1	55
fence2011	B1	トダシバ													+	45
fence2011	B1	トモエソウ													1	66
fence2011	B1	ハネガヤ										+	51
fence2011	B1	ハンゴンソウ													1	170
fence2011	B1	ヒメスゲ										+	15
fence2011	B1	マルバダケブキ				+	20
fence2011	B1	ヤマオダマキ	+	3		+	11		+	19		+	12		+	32
fence2011	B1	ヤマカモジグサ	+	30		+	39		1	35		+	13		1	27
fence2011	B1	ヤマスズメノヒエ										+	6		+	7
fence2011	B1	ヤマハタザオ				+	39
fence2011	B1	ヤマホタルブクロ							+	6		+	7		+	12
fence2011	B1	ヨモギ							1	22		+	30		+	40
fence2011	B2	アオスゲ	+	5		+	6
fence2011	B2	アオナシ										+	58		+	25
fence2011	B2	アヤメ	+	7		+	33		+	63		+	20
fence2011	B2	オオヤマフスマ	+	3		+	3		+	5		+	10		1	10
fence2011	B2	オトギリソウ				+	37		+	40
fence2011	B2	オトギリソウ
fence2011	B2	キンポウゲ	+	3		1	23
fence2011	B2	クガイソウ										+	14		+	6
fence2011	B2	クサイ				+	7					+	10
fence2011	B2	コウリンカ	+	3		1	44		1	105		1	15		1	15
fence2011	B2	シモツケソウ	+	3		+	10		+	18		1	22		1	42
fence2011	B2	シロバナノヘビイチゴ	1	3		2	5		1	11		2	18		3	15
fence2011	B2	タチツボスミレ				+	9		+	15		+	18		+	5
fence2011	B2	タムラソウ				+	18		+	12		1	10		2	32
fence2011	B2	チダケサシ										+	19		+	18
fence2011	B2	ハネガヤ				+	70					+	48		+	75
fence2011	B2	ホウキアザミ	1	50		3	100		3	85		2	100		2	88
fence2011	B2	マルバダケブキ							+	10		+	13		1	20
fence2011	B2	ミツバツチグリ										+	23		+	22
fence2011	B2	ミヤマワラビ										+	20
fence2011	B2	ヤマオダマキ				1	32		1	38		1	60		1	56
fence2011	B2	ヤマカモジグサ	3	80		3	57		2	40		1	35		1	60
fence2011	B2	ヤマトリカブト							+	40
fence2011	B2	ヤマホタルブクロ	+	3		+	31		+	5		+	15		+	11
fence2011	B3	アマドコロ							+	6					+	10
fence2011	B3	アヤメ	+	10		+	28		+	18		+	45		+	57
fence2011	B3	イタドリ													+	11
fence2011	B3	エゾノタチツボスミレ	+	3		+	50		+	45					+	43
fence2011	B3	オオヤマフスマ				+	18								+	11
fence2011	B3	キリンソウ							+	7		+	30		1	46
fence2011	B3	キンポウゲ	+	3		+	7		+	8
fence2011	B3	クガイソウ				+	8		+	10		+	40
fence2011	B3	コウリンカ													+	18
fence2011	B3	シモツケソウ	+	3		+	23		+	27		1	48		1	48
fence2011	B3	シロバナノヘビイチゴ										+	9		+	8
fence2011	B3	タチツボスミレ										+	7
fence2011	B3	タムラソウ				+	31		+	40
fence2011	B3	ハネガヤ	2	50		1	82					+	40		+	46
fence2011	B3	フジイバラ							+	8					+	14
fence2011	B3	ホウキアザミ	+	80		3	93		4	104		5	90		5	100
fence2011	B3	マルバダケブキ				+	22
fence2011	B3	ミゾソバ										+	15
fence2011	B3	ミツバツチグリ							+	17		+	10
fence2011	B3	ミツモトソウ										+	15
fence2011	B3	ヤマオダマキ	+	3		+	22		1	28			40		+	38
fence2011	B3	ヤマカモジグサ	4	50		4	58		2	65		+	38		+	27
fence2011	B3	ヤマトリカブト				+	22
fence2011	B3	ヤマホタルブクロ	+	3		+	16		+	6		+	12		+	3
fence2011	B4	アヤメ							+	24		+	41		+	64
fence2011	B4	オオヤマフスマ										+	13		1	9
fence2011	B4	カタバミ							+	8		+	20		+	3
fence2011	B4	キンポウゲ				+	9
fence2011	B4	クガイソウ				+	15		+	21		+	70		+	23
fence2011	B4	コウリンカ	+	3		+	54		+	5		+	11		+	60
fence2011	B4	シロバナノヘビイチゴ	+	3		1	5		1	10		1	15		1	15
fence2011	B4	タチツボスミレ							+	8					+	5
fence2011	B4	タムラソウ				+	25
fence2011	B4	ハネガヤ							+	72		1	100		1	64
fence2011	B4	ヒヨドリバナ										+	16		+	26
fence2011	B4	フジイバラ				+	28		+	44		1	53		1	42
fence2011	B4	ホウキアザミ	+	3		2	90		3	100		1	30		1	125
fence2011	B4	ホソバヒカゲスゲ										+	24		1	32
fence2011	B4	ヤナギタンポポ													+	52
fence2011	B4	ヤマオダマキ	+	3		1	14		+	41		1	26		1	29
fence2011	B4	ヤマカモジグサ	2	40		3	72		4	52		4	34		2	63
fence2011	B4	ヤマニガナ										+	5
fence2011	B4	ヤマハタザオ							+	1					+	2
fence2011	B4	ヨモギ	+	5		+	63		+	12		+	52		1	90
fence2011	B5	アオスゲ	+	3		1	11		+	7		+	15		+	12
fence2011	B5	アヤメ	+	20		+	32		+	28		+	54		1	55
fence2011	B5	オオバコ													+	7
fence2011	B5	オオヤマフスマ										+	8		2	19
fence2011	B5	カタバミ							+	10		+	7
fence2011	B5	キンポウゲ	+	3		+	27
fence2011	B5	クガイソウ				+	9		+	20		1	51		1	42
fence2011	B5	シロバナノヘビイチゴ	+	3		1	7		+	8		1	8		1	12
fence2011	B5	ダケカンバ							+	12		+	11		+	30
fence2011	B5	タチツボスミレ				+	5		+	9		+	21
fence2011	B5	タムラソウ										+	9
fence2011	B5	ハネガヤ							1	90		1	60		1	53
fence2011	B5	ホソバヒカゲスゲ							+	10		1	28		1	32
fence2011	B5	マルバダケブキ				+	23		+	27		+	41		1	42
fence2011	B5	ヤマオダマキ	+	3		1	20		1	41		1	35		2	28
fence2011	B5	ヤマカモジグサ	2	50		4	53		4	60		4	42		2	49
fence2011	B5	ヤマホタルブクロ				+	6		1	12		1	11		+	5
fence2011	B6	アオスゲ	+	3		+	12		+	8					+
fence2011	B6	アマドコロ							+	12		+	6		+	10
fence2011	B6	アヤメ				+	40		+	21		+	60		1	60
fence2011	B6	オオヤマフスマ	+	3		+	14		+	9		1	13		+	11
fence2011	B6	カワラナデシコ							+	25		+	32
fence2011	B6	クガイソウ							+	31		1	40		+	20
fence2011	B6	クルマバナ										+	25
fence2011	B6	グンナイフウロ				+	15		+	19		+	23		+	21
fence2011	B6	コウリンカ				+	4		+	3		+	13
fence2011	B6	シオガマギク							+	30					+	30
fence2011	B6	シロバナノヘビイチゴ							+	9		+	9		1	18
fence2011	B6	ダケカンバ							+	18		+	15		+	25
fence2011	B6	タチツボスミレ	+	3		+	26		+	4		+	6		+	12
fence2011	B6	タムラソウ				+	18		+	8		1	38		1	63
fence2011	B6	チダケサシ							+	7		+	16		+	24
fence2011	B6	ノガリヤス				3	22		1	30
fence2011	B6	ハネガヤ				+	78					+	58
fence2011	B6	フジイバラ				+	15					+	11		+	20
fence2011	B6	マルバスミレ？				+	8
fence2011	B6	マルバダケブキ				+	38		1	45		1	47		2	52
fence2011	B6	ヤマオダマキ	+	3		1	36		2	54		1	21		2	24
fence2011	B6	ヤマカモジグサ	3	50		3	54		2	45		3	35		3	56
fence2011	B6	ヤマヌカボ										+	17		+	22
fence2011	B6	ヤマハタザオ				+	44
fence2011	B6	ヤマホタルブクロ	+	3		+	11		+	9		1	16		0
fence2011	B6	ヨモギ	+	3		1	105		2	100		1	78		2	88
outside	A1	アマドコロ										＋	5
outside	A1	アヤメ				+	16		＋	20	maru				+	18
outside	A1	イタドリ	+	15		+	8		＋	6		＋	3
outside	A1	ウマノアシガタ	+	20	maru							＋	7
outside	A1	オオヤマフスマ				+	13		＋	4		＋	6		+	10
outside	A1	オトコエシ
outside	A1	カタバミ	1	15		+	7		＋	10		＋	6		+	6
outside	A1	キオン
outside	A1	クガイソウ	+	15		+	9		＋	5	maru	＋	3		1	19
outside	A1	グンナイフウロ	+	10		+	12		＋	4		＋	5		+	13
outside	A1	コウリンカ													+	13
outside	A1	シオガマギク	+	15
outside	A1	シモツケソウ				+	6		＋	8	maru	＋	3		+	7	maru
outside	A1	シロバナノヘビイチゴ	+	15		+	4		＋	5		＋	4		+	5
outside	A1	タチツボスミレ	+	20		+	15		＋	6		＋	2		+	13
outside	A1	タムラソウ													+	1
outside	A1	ツリガネニンジン				+	9		＋	8
outside	A1	ハネガヤ	1	60	maru	2	96		1	60		1	52		3	75
outside	A1	ハンゴンソウ
outside	A1	ヘビノネゴザ	+	10
outside	A1	ホウキアザミ
outside	A1	ミツバツチグリ				+	10		＋	6		＋	4		+	8
outside	A1	ミヤマワラビ
outside	A1	ヤマオダマキ							＋	4		＋	4		+	12
outside	A1	ヤマカモジグサ	4	30	maru	4	56	maru	2	25	maru	3	38	maru	3	42	maru
outside	A1	ヤマハタザオ													+	3
outside	A1	ヤマホタルブクロ							＋	3		＋	3		+	3
outside	A1	ヨモギ
outside	A2	アヤメ	+	25	maru	+	8		＋	8		＋	16	maru	+	20
outside	A2	イタドリ	+	15		+	7		＋	3
outside	A2	ウマノアシガタ	+	20	maru	+	3		＋	3		＋	3		+	11
outside	A2	オオヤマフスマ				＋	9		＋	8		1	7		+	15
outside	A2	オトコエシ
outside	A2	カタバミ	2	20		+	11		1	7		＋	5
outside	A2	クガイソウ				＋	11	maru				＋	4		+	8
outside	A2	クルマバナ										1
outside	A2	グンナイフウロ							＋	5					+	12
outside	A2	コウゾリナ													+	9
outside	A2	コウリンカ				＋	10		＋	35		＋	64		1	44
outside	A2	シモツケソウ				+	8	maru	＋	6	maru	＋	8		+	16
outside	A2	シロバナノヘビイチゴ	+	10		+	9		＋	2		1	2		+	4
outside	A2	タチツボスミレ				+	20		＋	4		＋	4		+	14
outside	A2	タムラソウ				+	8		＋	7
outside	A2	チダケサシ
outside	A2	ハネガヤ	2	70	maru	2	70		1	60		1	63	maru	3	85
outside	A2	マルバダケブキ										＋	24		+	56
outside	A2	ミツバツチグリ				＋	16		＋	4		＋	7		1	10
outside	A2	ミツモトソウ				＋	27
outside	A2	ヤマオダマキ	+	10		+	9		＋	6		＋	6		+	2
outside	A2	ヤマカモジグサ	4	50	maru	4	47	maru	2	15	maru	3	26	maru	4	54	maru
outside	A2	ヤマスズメノヒエ
outside	A2	ヤマハタザオ							＋	1		1	1		+	1
outside	A2	ヤマホタルブクロ							＋	3		＋	1		+	3
outside	A2	ヨモギ										＋	2
outside	A3	アマドコロ							＋	7
outside	A3	アヤメ				＋	39		＋	30		＋	28		+	27
outside	A3	イタドリ	+	10	maru
outside	A3	ウマノアシガタ	1	40	hana	＋	7		＋	7		＋	7		+	9
outside	A3	オオヤマフスマ							＋	9		＋	4		+	11
outside	A3	カタバミ	1	20		1	12		1	7		1	8		+	13
outside	A3	カワラナデシコ							＋	3
outside	A3	キオン										＋	10
outside	A3	クガイソウ	+	10					＋	10		＋	7		+	9
outside	A3	クルマバナ				＋	9		＋	3		＋	15	fl	+	20
outside	A3	グンナイフウロ													+	16
outside	A3	コウゾリナ
outside	A3	コウリンカ	1	60	hana	1	40		＋	40		1	38	fr	1	44
outside	A3	シオガマギク
outside	A3	シモツケソウ													+	18
outside	A3	シロバナノヘビイチゴ	+	20		＋	6		＋	7		1	8		1	9
outside	A3	タチツボスミレ	+	20		＋	12		＋	7		＋	10		+	15
outside	A3	タムラソウ				＋	9								+	8
outside	A3	ツリガネニンジン				＋	12		＋	3	maru
outside	A3	トモエソウ	+	35	maru
outside	A3	ノダケ？	+	25
outside	A3	ハナイカリ							＋	9		＋	10
outside	A3	ハネガヤ	4	75		2	88	maru	3	60		3	73	fr	2	105
outside	A3	ハンゴンソウ
outside	A3	マルバダケブキ										＋	4
outside	A3	ミツバツチグリ										＋	8
outside	A3	ミツモトソウ				＋	14					＋	12
outside	A3	ミヤマヌカボ										＋	22
outside	A3	ヤマオダマキ	+	30		＋	8		＋	7		＋	12		+	10
outside	A3	ヤマカモジグサ	2	50	maru	3	60	maru	1	30	maru	2	39	fr	4	48	maru
outside	A3	ヤマトリカブト				＋	4		＋	4	maru	＋	8		+	15
outside	A3	ヤマハタザオ							＋	1		1	7		+	32
outside	A3	ヤマホタルブクロ													+	4
outside	A3	ヨモギ	+	15		＋	5		＋	6		＋	10
outside	A4	アオスゲ				＋	3					＋	4
outside	A4	アマニウ													+	10	maru
outside	A4	アヤメ	+	15	maru	＋	27		＋	30		＋	18		+	24
outside	A4	イタドリ	+	5					＋	3
outside	A4	ウマノアシガタ	1	15	marumaru	＋	6		＋	10		＋	5		1	6
outside	A4	オオヤマフスマ							＋	10		＋	7		+	20
outside	A4	オトギリソウ							＋	4
outside	A4	キオン										＋	5
outside	A4	クガイソウ	+	15					＋	8		＋	6		+	7
outside	A4	クルマバナ
outside	A4	グンナイフウロ							＋	7		＋	8
outside	A4	コウゾリナ
outside	A4	コウリンカ	1	37	hana	2	43		1	35		2	45		1	11
outside	A4	シモツケソウ	+	10		＋	12	maru	＋	6	maru	＋	8		+	12
outside	A4	シロバナノヘビイチゴ	1	15		＋	7		＋	5		1	5
outside	A4	タチツボスミレ				＋	7		＋	15		1	14		+	12
outside	A4	タムラソウ							＋	6					+	10
outside	A4	ハネガヤ	2	85		3	95		3	65	maru	3	90	fr	2	95
outside	A4	ハンゴンソウ
outside	A4	ヒメスゲ	+	15
outside	A4	マツムシソウ
outside	A4	マルバダケブキ	1	28		1	23		＋	25					+	12
outside	A4	ミツバツチグリ				＋	12		＋	10		＋	6		+	20
outside	A4	ヤマオダマキ	+	30	hana	＋	7		＋	8		＋	5		+	11
outside	A4	ヤマカモジグサ	1	10	maru	2	54		1	30		2	35	fr	4	48
outside	A4	ヤマハタザオ				＋	17					＋	17	fr
outside	A4	ヤマホタルブクロ
outside	A4	ヨモギ				＋	3		＋	5		＋	11		+	6
outside	A5	アオスゲ				＋	3	maru	1	4	maru	1	8
outside	A5	アマドコロ							＋	4
outside	A5	アマドコロ
outside	A5	アヤメ	+	15		＋	42	maru	＋	25		＋	20		+	51
outside	A5	イタドリ
outside	A5	ウマノアシガタ	+	30	maru	＋	6		1	18		1	8		1	20
outside	A5	オオヤマフスマ				＋	5					＋	10		+	10
outside	A5	オトギリソウ							＋	8		＋	9		+	12
outside	A5	カタバミ
outside	A5	カワラナデシコ
outside	A5	キオン										＋	10
outside	A5	キリンソウ
outside	A5	キリンソウ							＋	8	maru	＋	9
outside	A5	クガイソウ				＋	7		＋	10		＋	9		+	11
outside	A5	クルマバナ				＋	18					＋	10
outside	A5	グンナイフウロ				＋	13								+	9
outside	A5	コウゾリナ				＋	8	maru
outside	A5	コウリンカ	+	48	hana	1	29	maru	2	40		2	8		1	29
outside	A5	シモツケソウ				＋	12								+	14
outside	A5	シロバナノヘビイチゴ										＋	3		+	8
outside	A5	タチツボスミレ	+	15		＋	25		＋	15		＋	11		+	9
outside	A5	チダケサシ				＋	13		＋	6		＋	11
outside	A5	ハネガヤ	2	90		2	83	maru	3	110		3	50	maru	3	83
outside	A5	ハンゴンソウ							＋	17
outside	A5	マツムシソウ	+	15
outside	A5	マルバダケブキ	+	5
outside	A5	ミツバツチグリ				＋	3					＋	7		+	9
outside	A5	ヤマオダマキ	+	5		＋	11		＋	8		1	10		1	18
outside	A5	ヤマカモジグサ	1	40		1	27	maru	3	25	maru	3	35	maru	4	56
outside	A5	ヤマトリカブト										＋	6
outside	A5	ヤマハタザオ	+	60	hana							＋	14
outside	A5	ヤマホタルブクロ	+	5		＋	5		＋	2		＋	3		+	6
outside	A5	ヨモギ	+	5		＋	5		＋	10		＋	6		+	12
outside	B1	アマドコロ													+	1
outside	B1	アヤメ	+	10		＋	27		＋	15		＋	13		+	28
outside	B1	イタドリ				＋	8	maru				＋	4		+	6
outside	B1	ウマノアシガタ	1	15		＋	10		＋	8		＋	5		+	6
outside	B1	オオヤマフスマ				＋	10		＋	6		＋	2		+	10
outside	B1	オトギリソウ				＋	12
outside	B1	クガイソウ				＋	8		＋	8					+	6
outside	B1	クルマバナ				＋	10		＋	5	maru	＋	5		+	6
outside	B1	グンナイフウロ
outside	B1	グンナイフウロ							＋	6
outside	B1	コウゾリナ
outside	B1	コウリンカ	+	48	maru	＋	6		＋	2		2	38	fr	1	35
outside	B1	シオガマギク
outside	B1	シロバナノヘビイチゴ	+	15
outside	B1	タチツボスミレ	+	10		＋	8		＋	3		＋	3		+	8
outside	B1	ナデシコsp丸毛							＋	3					+	3
outside	B1	ノコギリソウ	+	15		＋	13
outside	B1	ノダケ？
outside	B1	ハネガヤ	4	70	maru	4	94		3	80		1	40	maru	2	66
outside	B1	ミツバツチグリ				＋	10		＋	6		＋	2		+	4
outside	B1	ミヤマヌカボ
outside	B1	ヤマオダマキ							＋	4		＋	11		+	10
outside	B1	ヤマカモジグサ	2	40		2	50	maru	2	35		2	37	maru	4	39
outside	B1	ヤマスズメノヒエ				＋	8
outside	B1	ヤマトリカブト				＋	12		＋	10
outside	B1	ヤマノコギリソウ										＋	4		+	10
outside	B1	ヤマハタザオ	+	45								＋	2		+	1
outside	B1	ヤマホタルブクロ				＋	3		1	5		＋	5		+	8
outside	B1	ヨモギ	+	20		＋	10			3
outside	B2	アオウシノケグサ													+	10
outside	B2	アキノキリンソウ				＋	13	maru	＋	3		＋	3
outside	B2	アマドコロ							＋	3
outside	B2	アヤメ	+	20		＋			＋	14		＋	23		+	25
outside	B2	イタドリ
outside	B2	ウマノアシガタ	+	20		＋			＋	10		1	12		+	9
outside	B2	オオヤマフスマ				＋			＋	3		＋	4		+	3
outside	B2	クガイソウ				＋	10		＋	5		＋	2		+	11
outside	B2	クルマバナ
outside	B2	クルマバナ				＋	14
outside	B2	グンナイフウロ				＋			＋	2					+	5
outside	B2	コウリンカ	1	55	hana	＋			2	8		2	33		1	52
outside	B2	シロバナノヘビイチゴ	+	15
outside	B2	タチツボスミレ	+	5		＋			＋	5		＋	11		+	4
outside	B2	タムラソウ													+	3
outside	B2	ハネガヤ	3	55		3			1	40	maru	1	73	maru	2	81
outside	B2	ハンゴンソウ
outside	B2	ホウキアザミ
outside	B2	ミツバツチグリ				＋	12		＋	3		＋	4		+	14
outside	B2	ミヤマヌカボ				1	20		＋	18
outside	B2	ヤマオダマキ	+	5		＋			＋	4		＋	10		+	6
outside	B2	ヤマカモジグサ	2	40		3			2	15	maru	2	35	maru	4	37	maru
outside	B2	ヤマスズメノヒエ
outside	B2	ヤマスズメノヒエ										＋	2
outside	B2	ヤマハタザオ							＋	1		＋	10
outside	B2	ヤマホタルブクロ				＋			＋	2		＋	1		+	12
outside	B2	ヨモギ				＋			＋	4		＋	2
outside	B3	アヤメ							＋	15		＋	15		+	26
outside	B3	ウマノアシガタ	+	5	maru	＋	11		＋	5		＋	13
outside	B3	オオヤマフスマ							＋	5		＋	6		+	10
outside	B3	オトギリソウ							＋	12
outside	B3	カタバミ				＋	5		＋						+	5
outside	B3	カラマツ				＋	11		＋	24
outside	B3	キリンソウ
outside	B3	クガイソウ							＋	8		＋	3		+	5
outside	B3	グンナイフウロ	+	5	maru	＋	14		＋	5		＋	5		+	10
outside	B3	コウリンカ	+	33	maru	＋	42		1	40		2	34		2	34
outside	B3	シオガマギク
outside	B3	シロバナノヘビイチゴ	+	5	maru										+	6
outside	B3	スミレsp
outside	B3	タチツボスミレ				＋	6		＋	8		＋	3
outside	B3	タムラソウ
outside	B3	タンポポsp							＋	5
outside	B3	チダケサシ
outside	B3	ノコギリソウ
outside	B3	ハネガヤ	1	50	maru	1	73		1	85	maru	1	90	maru	1	85
outside	B3	マルバダケブキ
outside	B3	ミツバツチグリ							＋	5		＋	6		+	7
outside	B3	ヤマオダマキ				＋	85					＋	3		+	11
outside	B3	ヤマカモジグサ	2	40	maru	3	42	maru	3	40	maru	3	47	maru	4	28	maru
outside	B3	ヤマハタザオ										＋	1		+	1
outside	B3	ヤマホタルブクロ							＋	8		＋	4		+	4
outside	B3	ヨモギ	+	5					＋	10		＋	4		+	12
outside	B4	アキノキリンソウ							＋	6
outside	B4	アマドコロ				＋	5		＋	6					+	4
outside	B4	アヤメ	+	30		＋	8		＋	13		＋	9		+	16
outside	B4	イタドリ				＋	29					＋	17		+	12
outside	B4	ウマノアシガタ	1	15		＋	26		＋	10		＋	7		1	9
outside	B4	オオヤマフスマ							＋	7		＋	7		+	3
outside	B4	オトコエシ
outside	B4	カワラナデシコ							＋	6					+	7
outside	B4	キオン										＋	7
outside	B4	キリンソウ				＋	3					＋	5
outside	B4	クガイソウ							＋	8	maru	＋	3		+	10
outside	B4	クルマバナ				＋	21		＋	7		＋	7		+	18
outside	B4	グンナイフウロ							＋	7		＋	4		+	13
outside	B4	コウリンカ	1	60	hana	＋	10		1	35		2	26		1	17
outside	B4	シオガマギク
outside	B4	シロバナノヘビイチゴ	+	15		＋	5		＋	3		＋	2		+	4
outside	B4	タチツボスミレ				＋	8		＋	7		＋	10		1	6
outside	B4	タムラソウ													+	3
outside	B4	チダケサシ	+	20	hana	＋	7		＋	17		＋	2		+	2
outside	B4	ノアザミ										＋	2
outside	B4	ハネガヤ	2	80		2	92	maru	3	7	maru	1	48	maru	2	55	maru
outside	B4	ヒメスゲ
outside	B4	ホウキアザミ	3	110	tubomi	＋	5	maru	＋	6		＋	4		+	33
outside	B4	マツムシソウ	+	15		＋	7
outside	B4	マルバダケブキ				＋	9					＋	17		+	33	maru
outside	B4	ミツバツチグリ				＋	5		＋	8		＋	2		+	4
outside	B4	ミヤマヌカボ										＋	14
outside	B4	ヤナギラン
outside	B4	ヤマオダマキ				＋	5					＋	5		+	7
outside	B4	ヤマカモジグサ	3	60	hana	4	33		2	40	maru	2	27	maru	3	38
outside	B4	ヤマハタザオ										1	3		+	36
outside	B4	ヤマハハコ
outside	B4	ヤマホタルブクロ							＋	4		＋	4		+	3
outside	B4	ヨモギ				＋	20		＋	8	maru	＋	5
outside	B5	アヤメ	+	30		＋	14		＋	18		＋	21		+	45
outside	B5	ウマノアシガタ				＋	12		＋	3		＋	2		+	10
outside	B5	オオヤマフスマ							＋	5		＋	6		+	7
outside	B5	オトコエシ				＋	9
outside	B5	クガイソウ	+	30		＋	12	maru	＋	4		＋	3
outside	B5	クサボケ				＋	11		＋	13		＋	3		+	11
outside	B5	クルマバナ
outside	B5	グンナイフウロ				＋	11		＋	7		＋	2		+	6
outside	B5	コウゾリナ
outside	B5	コウリンカ				＋	10	maru	1	45		1	25		1	40
outside	B5	シロバナノヘビイチゴ	1	20											+	4
outside	B5	ズミ
outside	B5	タチツボスミレ	+	10		＋	12		＋	6		＋	3		+	4
outside	B5	タムラソウ										＋	4		+	9
outside	B5	チダケサシ				＋	10					＋	4
outside	B5	ハネガヤ	3	60	maru	2	77	maru	1	35	maru	1	65	maru	3	100
outside	B5	ハンゴンソウ
outside	B5	マルバダケブキ	+	15		＋	21					1	28	maru	1	13	maru
outside	B5	ミツバツチグリ				＋	11		＋	10		1	12		+	13
outside	B5	ミヤマワラビ										＋	10		+	11
outside	B5	ヤマオダマキ	+	10		＋	7		＋	4		＋	3		+	5
outside	B5	ヤマカモジグサ	4	50	maru	3	54	maru	2	20		2	23	maru	3	40	maru
outside	B5	ヤマスズメノヒエ				＋	27					＋	2		+	4
outside	B5	ヤマトリカブト													+	18
outside	B5	ヤマハタザオ							＋	2		＋	8		+	1
outside	B5	ヤマホタルブクロ							＋	3		＋	2
outside	B5	ヨモギ	+	15	maru	＋	15	maru	＋	5		＋	3		+	5
