# Supplementary material for: Plant community recovery from intense deer grazing depends on reduction of graminoids and the time after exclosure installation in a semi-natural grassland
Source: PeerJ. 2019 Oct 1;7:e7833. doi: 10.7717/peerj.7833 (PMC6777482; doi:10.7717/peerj.7833)
Supplement: File S1 [file peerj-07-7833-s001.zip › speciestype.xlsx]

## Sheet: シート1 - spcheck
SpJ	Sp1	Sp2	Sp3	Sp4	Sp	SI	LF	GF	Shoot	TAX	FS	LT	Pollen	Root	DT
アオウシノケグサ	Festuca	ovina	var	coreana	F. ovina	sizeSH	lifePN	t	None	GR	sm	L	W	5	BAR
アオスゲ	Carex	breviculmis			C. breviculmis	sizeSH	lifePN	t	None	GR	sm	L	W	4	BAR
アキノキリンソウ	Solidago	virgaurea	var	asiatica	S. virgaurea	sizeMH	lifePN	pr	ChangeR	DC	at	L	B	3	ANE
アマドコロ	Polygonatum	odoratum	var	pluriflorum	P. odoratum	sizeMH	lifePN	e	Stand	MN	sp	S	B	3	END
アヤメ	Iris	sanguinea			I. sanguinea	sizeMH	lifePN	ps	ChangeR	MN	sm	M	B	3	BAR
イタドリ	Polygonum	cuspidatum			P. cuspidatum	sizeLH	lifePN	e	Stand	DC	at	M	B	2	ANE
ウラハグサ	Hakonechloa	macra			H. macra	sizeMH	lifePN	t	None	GR	sm	L	W	NA	BAR
エゾノタチツボスミレ	Viola	acuminata			V. acuminata	sizeMH	lifePN	ps	ChangeR	DC	sp	L	BJ	NA	MYR
オオヤマフスマ	Moehringia	lateriflora			M. lateriflora	sizeSH	lifePN	e	Stand	DC	sm	M	B	2	MYR
カタバミ	Oxalis	corniculata			O. corniculata	sizeSH	lifePN	p	Creep	DC	-	L	B	4	AUT
カワラナデシコ	Dianthus	superbus	var	longicalycinus	D. superbus	sizeMH	lifePN	pr	Stand	DC	sm	L	B	3	ANE
キリンソウ	Sedum	kamtschaticum			S. kamtschaticum	sizeMH	lifePN	e	Stand	DC	sm	L	B	NA	NA
キンポウゲ	Ranunculus	japonicus			R. japonicus	NA	NA	NA	NA	DC	NA	NA	NA	NA	NA
クガイソウ	Veronicastrum	sibiricum			V. sibiricum	sizeLH	lifePN	e	Stand	DC	sm	L	B	3	ANE
クサボケ	Chaenomeles	japonica			C. japonica	NA	NA	NA	NA	WD	NA	NA	NA	NA	NA
クルマバナ	Clinopodium	chinense	var	parviflorum	C. chinense	sizeMH	lifePN	e	Stand	DC	sm	L	B	2	BAR
グンナイフウロ	Geranium	eriostemon	var	reinii	G. eriostemon	sizeMH	lifePN	ps	ChangeR	DC	sm	M	B	3	AUT
コウゾリナ	Picris	hieracioides	var	glabrescens	P. hieracioides	sizeMH	lifeBN	ps	ChangeR	DC	sp	L	B	5	ANE
コウリンカ	Senecio	flammeus	var	glabrifolius	S. flammeus	sizeMH	lifePN	ps	ChangeR	DC	sm	L	B	3	ANE
コオニユリ	Lilium	leichtlinii	var	tigrinum	L. leichtlinii	sizeLH	lifePN	e	Stand	MN	sm	S	B	5	ANE
シシウド	Angelica	pubescens			A. pubescens	sizeLH	lifePN	ps	ChangeR	DC	sm	L	B	5	ANE
シモツケソウ	Filipendula	multijuga			F. multijuga	sizeMH	lifePN	e	ChangeR	DC	sm	L	B	3	ANE
シラネワラビ	Dryopteris	expansa			D. expansa	NA	NA	NA	NA	PT	NA	NA	NA	NA	NA
シロバナノヘビイチゴ	Fragaria	nipponica			F. nipponica	NA	NA	NA	NA	DC	NA	NA	NA	NA	NA
ススキ	Miscanthus	sinensis			M. sinensis	sizeLH	lifePN	t	ChangeR	GR	at	L	W	3	ANE
ソバナ	Adenophora	remotiflora			A. remotiflora	NA	NA	NA	NA	DC	NA	NA	NA	NA	NA
タチツボスミレ	Viola	grypoceras			V. grypoceras	sizeSH	lifePN	ps	ChangeR	DC	sp	L	BJ	3	MYR
タムラソウ	Serratula	coronata	var	insularis	S. coronata	sizeLH	lifePN	pr	ChangeR	DC	at	L	B	5	ANE
チダケサシ	Astilbe	microphylla			A. microphylla	sizeMH	lifePN	ps	ChangeR	DC	sm	S	B	3	ANE
ツリガネニンジン	Adenophora	triphylla	var	japonica	A. triphylla	sizeLH	lifePN	e	ChangeR	DC	sm	L	B	3	ANE
トダシバ	Arundinella	hirta			A. hirta	sizeMH	lifePN	e	ChangeR	GR	sm	L	W	4	BAR
トモエソウ	Hypericum	ascyron			H. ascyron	NA	NA	NA	NA	DC	NA	NA	NA	NA	NA
ニガナ	Ixeris	dentata			I. dentata	sizeMH	lifePN	ps	ChangeR	DC	sp	L	BJ	3	ANE
ノガリヤス	Calamagrostis	arundinacea	var	brachytricha	C. arundinacea	sizeLH	lifePN	t	ChangeR	GR	sm	L	W	3	ANE
ノコギリソウ	Achillea	alpina			A. alpina	NA	NA	NA	NA	DC	NA	NA	NA	NA	NA
ハネガヤ	Achnatherum	extremiorientale			A. extremiorientale	NA	NA	NA	NA	GR	NA	NA	NA	NA	NA
ハバヤマボクチ	Synurus	excelsus			S. excelsus	sizeLH	lifePN	ps	ChangeR	DC	at	L	B	5	ANE
ハンゴンソウ	Senecio	cannabifolius			S. cannabifolius	sizeLH	lifePN	e	Stand	DC	sm	L	B	2	ANE
ヒメスゲ	Carex	oxyandra			C. oxyandra	sizeSH	lifePN	t	None	GR	sp	L	W	3	BAR
フジイバラ	Rosa	luciae	var	fujisanensis	R. luciae	NA	NA	NA	NA	WD	NA	NA	NA	NA	NA
ホウキアザミ	Cirsium	gratiosum			C. gratiosum	NA	NA	NA	NA	DC	NA	NA	NA	NA	NA
ホソバヒカゲスゲ	Carex	nanella			C. nanella	sizeSH	lifePN	t	None	GR	sp	L	W	4	BAR
マツムシソウ	Scabiosa	japonica			S. japonica	sizeMH	lifeBN	pr	ChangeR	DC	at	L	B	5	BAR
マルバダケブキ	Ligularia	dentata			L. dentata	sizeLH	lifePN	ps	None	DC	sm	L	B	5	ANE
ミツバツチグリ	Potentilla	freyniana			P. freyniana	sizeSH	lifePN	p	Creep	DC	sp	L	B	4	BAR
ミヤマニガイチゴ	Rubus	microphyllus	var	subcrataegifolius	R. microphyllus	sizeSHR	lifeWD	e	Stand	WD	sp	Wd	B	2	END
ミヤマヌカボ	Agrostis	flaccida			A. flaccida	NA	NA	NA	NA	DC	NA	NA	NA	NA	NA
ミヤマワラビ	Phagopteris	connectilis			P. connectilis	sizeSH	lifePN	r	None	PT	-	S	sida	1	SD
ヤナギラン	Epilobium	angustifolium			E. angustifolium	sizeLH	lifePN	e	Stand	DC	sm	L	B	3	ANE
ヤマオダマキ	Aquilegia	buergeriana			A. buergeriana	sizeMH	lifePN	ps	ChangeR	DC	sm	L	B	5	ANE
ヤマカモジグサ	Brachypodium	sylvaticum			B. sylvaticum	sizeMH	lifePN	t	ChangeR	GR	sm	L	W	4	BAR
ヤマスズメノヒエ	Luzula	multiflora			L. multiflora	sizeSH	lifePN	r	None	GR	sm	L	W	5	MYR
ヤマハタザオ	Arabis	hirsuta			A. hirsuta	NA	NA	NA	NA	DC	NA	NA	NA	NA	NA
ヤマハハコ	Anaphalis	margaritacea	var	angustior	A. margaritacea	sizeLH	lifePN	e	Stand	DC	sm	L	B	2	ANE
ヤマホタルブクロ	Campanula	punctata	var	hondoensis	C. punctata	sizeMH	lifePN	pr	ChangeR	DC	sm	L	B	2	ANE
ヨモギ	Artemisia	princeps			A. princeps	sizeLH	lifePN	pr	ChangeR	DC	sm	L	W	2	ANE
