# Supplementary material for: Plant community recovery from intense deer grazing depends on reduction of graminoids and the time after exclosure installation in a semi-natural grassland
Source: PeerJ. 2019 Oct 1;7:e7833. doi: 10.7717/peerj.7833 (PMC6777482; doi:10.7717/peerj.7833)
Supplement: File S1 [file peerj-07-7833-s001.zip › splist_HI.csv]

SpJ	Sp1	Sp2	Sp3	Sp4
AIEVmPOT	Festuca	ovina	var	coreana
AIXQ	Carex	breviculmis
AJML|EQ	Ranunculus	japonicus	var	akagiensis
ALmL\E	Solidago	virgaurea	var	asiatica
A}hR	Polygonatum	odoratum	var	pluriflorum
A	Iris	sanguinea
C^h	Polygonum	cuspidatum
E}mAVK^	Ranunculus	japonicus
EnOT	Hakonechloa	macra
G]m^`c{X~	Viola	acuminata
II}tX}	Moehringia	lateriflora
J^o~	Oxalis	corniculata
JifVR	Dianthus	superbus	var	longicalycinus
L\E	Sedum	kamtschaticum
L|EQ	Ranunculus	japonicus
NKC\E	Veronicastrum	sibiricum
NT{P	Chaenomeles	japonica
N}oi	Clinopodium	chinense	var	parviflorum
OiCtE	Geranium	eriostemon	var	reinii
RE]i	Picris	hieracioides	var	glabrescens
REJ	Senecio	flammeus	var	glabrifolius
RIj	Lilium	leichtlinii	var	tigrinum
VVEh	Angelica	pubescens
VcP\E	Filipendula	multijuga
Vlr	Dryopteris	expansa
VoimwrC`S	Fragaria	nipponica
XXL	Miscanthus	sinensis
\oi	Adenophora	remotiflora
^`c{X~	Viola	grypoceras
^\E	Serratula	coronata	var	insularis
`_PTV	Astilbe	microphylla
cKljW	Adenophora	triphylla	var	japonica
g_Vo	Arundinella	hirta
gG\E	Hypericum	ascyron
jKi	Ixeris	dentata
mKX	Calamagrostis	arundinacea	var	brachytricha
mRM\E	Achillea	alpina
nlK	Achnatherum	extremiorientale
no}{N`	Synurus	excelsus
nS\E	Senecio	cannabifolius
qXQ	Carex	oxyandra
tWCo	Rosa	luciae	var	fujisanensis
zELAU~	Cirsium	gratiosum
z\oqJQXQ	Carex	nanella
}cV\E	Scabiosa	japonica
}o_PuL	Ligularia	dentata
~coc`O	Potentilla	freyniana
~}jKC`S	Rubus	microphyllus	var	subcrataegifolius
~}kJ{	Agrostis	flaccida
~}r	Phagopteris	connectilis
iM	Epilobium	angustifolium
}I_}L	Aquilegia	buergeriana
}JWOT	Brachypodium	sylvaticum
}XYmqG	Luzula	multiflora
}n^UI	Arabis	hirsuta
}nnR	Anaphalis	margaritacea	var	angustior
}z^uN	Campanula	punctata	var	hondoensis
M	Artemisia	princeps
